# Supplementary material for: Structural Magnetic Resonance Imaging-Based Surface Morphometry Analysis of Pediatric Down Syndrome
Source: Biology (Basel). 2024 Jul 30;13(8):575. doi: 10.3390/biology13080575 (PMC11351698; doi:10.3390/biology13080575)
Supplement: Supplementary file 1 [file biology-13-00575-s001.zip]

Archive with 1 entries (1 files):
- biology-3045276-supplementary.pdf
